# Supplementary material for: Guanidines: Synthesis of Novel Histamine H3R Antagonists with Additional Breast Anticancer Activity and Cholinesterases Inhibitory Effect
Source: Pharmaceuticals (Basel). 2023 Apr 30;16(5):675. doi: 10.3390/ph16050675 (PMC10223552; doi:10.3390/ph16050675)
Supplement: Supplementary file 1 [file pharmaceuticals-16-00675-s001.zip]

Archive with 1 entries (1 files):
- pharmaceuticals-2366364-supplementary.pdf
